# Supplementary material for: Associations of Ultra-Processed Food Intake with the Incidence of Cardiometabolic and Mental Health Outcomes Go Beyond Specific Subgroups—The Brazilian Longitudinal Study of Adult Health
Source: Nutrients. 2024 Dec 12;16(24):4291. doi: 10.3390/nu16244291 (PMC11677051; doi:10.3390/nu16244291)
Supplement: Supplementary file 1 [file nutrients-16-04291-s001.zip]

Archive with 1 entries (1 files):
- nutrients-3337046-supplementary.pdf
